# Supplementary material for: Computed Tomography Radiomics and Machine Learning for Prediction of Histology-Based Hepatic Steatosis Scores
Source: Diagnostics (Basel). 2025 Sep 11;15(18):2310. doi: 10.3390/diagnostics15182310 (PMC12468682; doi:10.3390/diagnostics15182310)
Supplement: Supplementary file 1 [file diagnostics-15-02310-s001.zip]

Archive with 1 entries (1 files):
- diagnostics-3796929-supplementary.pdf
